# Supplementary material for: Apoptotic and Cell Cycle Effects of Triterpenes Isolated from Phoradendron wattii on Leukemia Cell Lines
Source: Molecules. 2022 Aug 31;27(17):5616. doi: 10.3390/molecules27175616 (PMC9458143; doi:10.3390/molecules27175616)
Supplement: Supplementary file 1 [file molecules-27-05616-s001.zip]

Archive with 1 entries (1 files):
- molecules-1880860-supplementary.pdf
